# Supplementary material for: A Comparative Analysis of Sustainable Design Tools for Product Redesign Within a Business Context
Source: Biomimetics (Basel). 2025 Oct 3;10(10):667. doi: 10.3390/biomimetics10100667 (PMC12561651; doi:10.3390/biomimetics10100667)
Supplement: Supplementary file 1 [file biomimetics-10-00667-s001.zip]

Archive with 1 entries (1 files):
- biomimetics-3803400-supplementary.pdf
